# Supplementary material for: Effective CRISPRa-mediated control of gene expression in bacteria must overcome strict target site requirements
Source: Nat Commun. 2020 Apr 1;11:1618. doi: 10.1038/s41467-020-15454-y (PMC7113249; doi:10.1038/s41467-020-15454-y)
Supplement: Supplementary file 4 — Source Data [file 41467_2020_15454_MOESM4_ESM.xlsx]

## Sheet: Figure 1B
Figure 1B
CRISPRa activity
	Label	GFP Fluorescence #1	GFP Fluorescence #2	GFP Fluorescence #3	AVG	STDEV	Relative AVG	Relative STDEV
Baseline	MG1655-GFP	50.6	51.5	50.4	50.8	0.6
zwfp-lacZ strains	wt	380	472	585	479	102.7	1	0.24
	R93A	497	596	749	614	127	1.31	0.29
	S101A	399	494	604	499	102.6	1.05	0.24
	R93A-S101A	514	657	720	630.3	105.6	1.35	0.24
fumCp-lacZ strains	wt	265	523	500	429.3	142.8	1	0.37
	R93A	733	756	736	741.7	12.5	1.82	0.03
	S101A	649	657	605	637	28	1.54	0.07
	R93A-S101A	933	772	740	815	103.4	2.01	0.27
SoxS-dependent gene expression
	Label	lacZ activity #1	lacZ activity #2	lacZ activity #3	AVG	STDEV	Relative AVG	Relative STDEV
Baseline	MG1655-GFP	451	382	438	423	37
zwfp-lacZ strains	wt	39668	36364	38049	38027	1653	1	0.06
	R93A	27306	26232	27211	26916	594	0.63	0.02
	S101A	25013	24750	29373	26379	2597	0.61	0.09
	R93A-S101A	7130	6579	6811	6840	277	-0.05	0.01
fumCp-lacZ strains	wt	19368	19378	22074	20273	1559	1	0.08
	R93A	4673	4868	5198	4913	265	0.22	0.01
	S101A	1514	1731	1574	1606	112	0.05	0.01
	R93A-S101A	462	490	464	472	16	0	0

## Sheet: Figure 2
Panel A
Sample	Relative fold expression #1	Relative fold expression #2	Relative fold expression #3	AVG	STDEV
A1	2.24297	1.14651	3.14039	2.17662	0.998594
A2	2.01059	1.26653	5.32586	2.86766	2.16113
A3	1.34845	0.94537	3.27497	1.85626	1.24506
A4	2.01925	2.61283	1.10125	1.91111	0.76157
Panel B
Sample	Relative fold expression #1	Relative fold expression #2	Relative fold expression #3	Relative fold expression #4	AVG	STDEV
C1	2.35943	0.777778	1.72535	0.992593	1.46379	0.721856
C2	0.437722	1.25926	1.0493	0.911111	0.914347	0.3485
C3	0.444444	0.711268			0.577856	0.188672
C4	0.320285	0.207407	0.295775		0.274489	0.0593728
C5	0.0676157	0.00740741	0.00704225		0.0273551	0.0348671

## Sheet: Figure 3
Panel A
Off-target scRNA							On-target scRNA							On-target/Off-target
Promoter	RFP/OD600 #1	RFP/OD600 #2	RFP/OD600 #3	AVG	STDEV		Promoter	RFP/OD600 #1	RFP/OD600 #2	RFP/OD600 #3	AVG	STDEV		Promoter	Fold activation	Error
J23109	190.981	198.953	167.116	185.683	16.5665		J23109	262.78	236.392	248.074	249.082	13.2227		J23109	1.34143	0.139265
J23113	206.034	212.69	213.768	210.831	4.1886		J23113	102.518	104.889	104.889	104.099	1.36884		J23113	0.493754	0.0117635
J23112	208.222	201.949	222.615	210.928	10.5957		J23112	108.392	102.587	109.075	106.685	3.56501		J23112	0.505786	0.0305155
J23117	369.449	412.74	388.193	390.128	21.71		J23117	13827.9	13591.1	14571.7	13996.9	511.662		J23117	35.8777	2.38878
J23114	745.358	784.468	724.169	751.332	30.59		J23114	17733.2	18112	17836.7	17894	195.765		J23114	23.8163	1.00406
J23115	1346.29	1324.01	1394.48	1354.93	36.0208		J23115	20771.5	20925	21094.3	20930.2	161.477		J23115	15.4475	0.427617
J23108	2862.01	2893.41	3020.48	2925.3	83.9103		J23108	14536.8	15834.4	15394.6	15255.3	659.908		J23108	5.21494	0.270676
J23105	3753.33	3661.54	3852.54	3755.8	95.526		J23105	25659.9	25964.7	26027.1	25883.9	196.511		J23105	6.89171	0.182928
J23107	4636.36	4366.37	4441.23	4481.32	139.39		J23107	24339.8	21214.7	24727	23427.1	1925.83		J23107	5.22773	0.459481
J23106	5810.41	6056.85	6146.03	6004.43	173.842		J23106	19807.8	26548.9	27861.2	24739.3	4320.93		J23106	4.12017	0.729444
J23110	8302.76	8265.45	8245.7	8271.3	28.9753		J23110	26496.4	24813.8	25657.3	25655.8	841.298		J23110	3.10179	0.102292
J23118	15765.9	16090	15704.5	15853.5	207.16		J23118	27042.6	27321.5	27197.9	27187.3	139.762		J23118	1.71491	0.0240809
J23111	20064	20088.7	20321.3	20158	141.966		J23111	21647.6	21901.6	21074	21541.1	423.937		J23111	1.06861	0.0223368
J23119	26417.9	27251.1	26566.5	26745.2	444.386		J23119	24826	24929.8	25080.4	24945.4	127.894		J23119	0.932706	0.0162184
Panel B
Off-target scRNA							On-target scRNA							On-target/AVG Off-target
Promoter	RFP/OD600 #1	RFP/OD600 #2	RFP/OD600 #3	AVG	STDEV		Promoter	RFP/OD600 #1	RFP/OD600 #2	RFP/OD600 #3	AVG	STDEV		Promoter	Fold activation #1	Fold activation #2	Fold activation #3	AVG	STDEV
rpoS	345	327.24	319.67	330.637	13.0021		rpoS	2215.12	2242.42	2552.99	2336.84	187.686		rpoS	6.7	6.78	7.72	7.06667	0.567215
rpoN	215.26	219.26	228.22	220.913	6.6363		rpoN	130.61	143.16	136.84	136.87	6.27505		rpoN	0.59	0.65	0.62	0.62	0.03
rpoH	489.92	492.6	522.63	501.717	18.161		rpoH	7461.36	8253.1	8731.24	8148.57	641.361		rpoH	14.87	16.45	17.4	16.24	1.27801
rpoE	276.86	268.48	261.72	269.02	7.58443		rpoE	2370.79	2429.32	2259.9	2353.34	86.0479		rpoE	8.81	9.03	8.4	8.74667	0.319739
rpoD	288.16	284.75	250.43	274.447	20.8688		rpoD	4257.8	3451.31	3557.95	3755.69	438.1		rpoD	15.51	12.58	12.96	13.6833	1.59331
Panel C
Reporter	GFP/OD600	STDEV
J3-117-GFP with on-target scRNA	13269.1	152.216
J3-117-GFP with off-target scRNA	898.93	26.2411
Single colonies from library	602.7	682.05	702.47	716.04	794.37	806.97	847.4	862.69	988.14	1010.28	1197.57	1218.51	1259.64	1367.61	1648.1	1925	2125.11	2190.85	2265.52	2320.55	2383.19	2532.17	2574.28	2607.91	2780.05	2786.19	2853.95	2957.09	2974.41	3017.26	3042.79	3092.29	3260.42	3360.99	3511.81	4273.2	4296.88	4379.63	4481.64	4509.7	4637.31	5011.06	5709.53	6013.64	6036.88	6322.55	6336.18	6448.57	6544.75
Panel D
aTC	TetR	scRNA	RFP/OD600 #1	RFP/OD600 #2	RFP/OD600 #3	AVG	STEV
–	–	J306	1512.3	1319.54	1294.67	1375.5	119.123
–	+	J306	354.978	338.865	339.789	344.544	9.0483
–	–	off-target	167.965	164.395	166.667	166.342	1.80702
–	+	off-target	106.457	116.827	86.0034	103.096	15.6841
+	–	J306	1217.8	1213.31	1239.19	1223.43	13.8268
+	+	J306	1106.44	1125.85	1297.74	1176.68	105.295
+	–	off-target	179.269	173.663	167.82	173.584	5.72503
+	+	off-target	171.086	171.308	148.709	163.701	12.9842
[truncated: 15 more columns]

## Sheet: Figure 4
Panel A
scRNA	Distance from TSS	Base shift	RFP/OD600 #1	RFP/OD600 #2	RFP/OD600 #3	AVG	STDEV
J102	-61	0	562.92	595.3	543.26	567.16	26.28
	-62	1	207.7	231.05	210.43	216.39	12.76
	-63	2	207.23	181.67	231.85	206.92	25.09
	-64	3	136.73	102.2	130.36	123.09	18.38
	-65	4	81.03	89.11	83.33	84.49	4.16
	-66	5	76.54	78.9	77.97	77.8	1.19
	-67	6	81.4	80.69	80.94	81.01	0.36
	-68	7	128.62	135.4	144.04	136.02	7.73
	-69	8	1034.41	795.85	796.86	875.71	137.44
	-70	9	1436.97	1372.38	1397.7	1402.35	32.55
	-71	10	1154.05	1385.07	997.9	1179.01	194.79
	-72	11	889.75	817.55	221.25	642.85	366.9
	-73	12	778.01	837	743.92	786.31	47.09
J104	-71	0	423.48	405.75	404.22	411.15	10.71
	-72	1	219.41	229.15	238.88	229.15	9.74
	-73	2	255	250.44	239.44	248.29	8
	-74	3	214.22	222.22	220.37	218.94	4.19
	-75	4	192.08	185.47	196.63	191.39	5.61
	-76	5	150.04	161.01	146.98	152.68	7.38
	-77	6	156.41	165.65	155.38	159.15	5.65
	-78	7	162.28	163.61	167.97	164.62	2.98
	-79	8	218.56	214.54	217.62	216.9	2.1
	-80	9	602.11	513.04	498.72	537.96	56.02
	-81	10	1924.43	1538.71		1731.57	272.742
	-82	11	3194.87	2637.02		2915.95	394.456
	-83	12	1793.7	1208.73		1501.22	413.639
J106	-81	0	5518.39	5436.12	5261.13	5405.21	131.39
	-82	1	1778.17	2243.46	1968.81	1996.81	233.91
	-83	2	1434.18	1507.88	1611.61	1517.89	89.14
	-84	3	716.44	761.99	725.39	734.61	24.13
	-85	4	292.17	283.56	279.3	285.01	6.56
	-86	5	148.05	154.32	146.32	149.56	4.21
	-87	6	130.47	122.76	126.45	126.56	3.86
	-88	7	114.24	117.04	120.75	117.34	3.27
	-89	8	156.14	148.61	157	153.92	4.62
	-90	9	543.66	533.98	506.9	528.18	19.06
	-91	10	1620.42	1531.22	1436.38	1529.34	92.03
	-92	11	2036.47	1683.29	2037.1	1918.95	204.09
	-93	12	1945.11	2004.36	1946.18	1965.22	33.9
J108	-91	0	3493.22	3350.25	3267.29	3370.26	114.28
	-92	1	2294.86	2272.65	2401.64	2323.05	68.96
	-93	2	1881.94	1702.91	1703.42	1762.76	103.22
	-94	3	1090.51	1126.08	1202.34	1139.64	57.13
	-95	4	449.78	453.45	477.78	460.33	15.22
	-96	5	228.19	213.92	206.01	216.04	11.24
	-97	6	162.87	157.44	162.07	160.79	2.93
	-98	7	62	63.29	60.13	61.81	1.59
	-99	8	139.01	143.85	135.97	139.61	3.97
	-100	9	299.9	303.68	309.94	304.51	5.07
	-101	10	502.15	592.99	416.26	503.8	88.38
	-102	11	1088.11		1108.81	1098.46	10.35
	-103	12	931.66	972.55	968.62	957.61	22.56
J110	-101	0	668.08	677.61	741.71	695.8	40.04
	-102	1	788.63	710.94	670.55	723.37	60.02
	-103	2	937.88	972.71	913.04	941.21	29.97
	-104	3	804.58	738.18	723.25	755.34	43.29
	-105	4	375.66	333.91	416.37	375.31	41.23
	-106	5	225.48	224.51	218.42	222.8	3.83
	-107	6	175.07	158.54	155.32	162.98	10.59
	-108	7	117.55	82.96	81.04	93.85	20.55
	-109	8	138.38	146.3	150.68	145.12	6.24
	-110	9	171.6	175.17	170.29	172.35	2.53
	-111	10	193.81	180.33	167.2	180.44	13.3
	-112	11	248.42	296.09	236.01	260.17	31.72
	-113	12	334.54	337.42	346.72	339.56	6.37
off-target		0	337.43	345.25	359.53	347.4	11.2
		1	206.49	209.41	217.01	210.97	5.43
		2	243.02	229.15	234.25	235.47	7.02
		3	204.83	112.13	219.73	178.9	58.3
		4	163.97	148.88	99.97	137.6	33.46
		5	181.51	183.09	180.52	181.7	1.3
		6	187.18	188.55	182.94	186.22	2.92
		7	222.22	217.47	207.78	215.83	7.36
		8	222.22	212.94	206.84	214	7.75
		9	277.34	266.61	270.6	271.52	5.42
		10	211.63	202.95	221.81	212.13	9.44
		11	298.1	299.21	309.77	302.36	6.44
		12	278.36	290.77	299.55	289.56	10.65
Panel B
Base shift	Linker length	RFP/OD600 #1	RFP/OD600 #2	RFP/OD600 #3	AVG	STDEV
0	5	3464.22	4371.18	4378.79	4071.4	525.84
1	5	1740.07	1725.14	1941.76	1802.32	120.98
2	5	1163.65	1173.83	1194	1177.16	15.45
3	5	576.256	554.307	546.448	559	15.45
5	5	90.0383	89.3186	88.6427	89.33	0.7
10	5	1609.42	1392.57	1218.89	1406.96	195.66
0	10	4028.05	4005.59	3987.35	4007	20.39
1	10	1958.17	2069.35	1865.47	1964.33	102.08
2	10	1200.18	1177.86	1168.8	1182.28	16.15
3	10	536.563	503.244	481.34	507.05	27.81
5	10	87.9326	86.7493	89.9719	88.22	1.63
10	10	1122.89	1159.15	1069.61	1117.22	45.04
0	20	3251.21	3164.25	3058.37	3157.94	96.58
1	20	1345.33	1385.45	1374.38	1368.39	20.72
2	20	1068.51	1070.53	1069.34	1069.46	1.02
3	20	434	520.894	511.429	488.77	47.67
5	20	104.374	108.108	106.468	106.32	1.87
10	20	813.592	794.742	768.707	792.35	22.54

## Sheet: Figure 5
Panel A
dCas9							dxCas3.7
PAM	RFP Fluorescence #1	RFP Fluorescence #2	RFP Fluorescence #3	AVG	STDEV		PAM	RFP Fluorescence #1	RFP Fluorescence #2	RFP Fluorescence #3	AVG	STDEV
(-)	58.4	46	50	51.5	6.3
AGG	7203	8674	6281	7386	1207		AGG	7750	10541	9304	9198.3	1398.5
AGA	3374	4575	4492	4147	670.7		AGA	3489	2845	4227	3520.3	691.5
AGC	615	112	247	324.7	260.3		AGC	1533	883	1073	1163	334.2
AGT	92.7	96.5	90.5	93.2	3		AGT	2488	2636	2751	2625	131.8
CGA	4983	2085	3731	3599.7	1453.5		CGA	2060	2299	3858	2739	976.4
CGC	600	149	573	440.7	253		CGC	2565	865	2189	1873	893
CGT	80.1	63	76.8	73.3	9.1		CGT	2768	1840	2130	2246	474.8
GGA	2066	1880	2428	2124.7	278.7		GGA	2776	2685	2511	2657.3	134.6
GGC	2035	2465	1134	1878	679.2		GGC	1796	4253	3233	3094	1234.4
GGT	1180	2203	389	1257.3	909.5		GGT	3905	4631	4520	4352	391.1
TGA	2549	1742	983	1758	783.1		TGA	1721	4318	3708	3249	1358
TGC	134	157	128	139.7	15.3		TGC	613	523	617	584.3	53.2
TGT	90.2	80.3	67.3	79.3	11.5		TGT	1956	1629	1304	1629.7	326
GAA	175	93	177	148.3	47.9		GAA	1235	694	3478	1802.3	1476.2
GAT	74.2	56.1	56.1	62.1	10.5		GAT	740	1829	2285	1618	793.8
CAA	68.4	70.1	76.8	71.8	4.4		CAA	268	378	266	304	64.1
Panel B
Reporter	Cas protein	PAM	RFP/OD600 #1	RFP/OD600 #2	RFP/OD600 #3	AVG	STDEV
Reporter Gene A	dCas9	AGG	11816.2	517.44	12374.9	11720.4	11353.4
Reporter Gene A	dxCas(3.7)	AGG	12420	504.38	12904.3	11897.7	12458.1
Reporter Gene A	dCas9	AGT	276.85	8.35	271.231	286.449	272.884
Reporter Gene A	dxCas(3.7)	AGT	226.12	5.82	231.034	227.621	219.697
Reporter Gene A	dCas9	(-)	216.59	7.67	225.424	211.587	212.766
Reporter Gene B	dCas9	AGG	158.91	9.53	164.797	164.021	147.924
Reporter Gene B	dxCas(3.7)	AGG	170.29	2.67	168.385	173.345	169.15
Reporter Gene B	dCas9	AGT	244.61	11.07	235.647	241.202	256.993
Reporter Gene B	dxCas(3.7)	AGT	1310.08	74.27	1308.03	1236.86	1385.36
Reporter Gene B	dCas9	(-)	176.17	0.69	176.824	176.219	175.454

## Sheet: Figure 6
Panel A
dCas9								dxCas9(3.7)
Target site	PAM	GFP/OD600 #1	GFP/OD600 #2	GFP/OD600 #3	AVG	STDEV		Target site	PAM	GFP/OD600 #1	GFP/OD600 #2	GFP/OD600 #3	AVG	STDEV
OT	n/a	593.14	563.41	564.88	573.81	16.76		OT	n/a	548.73	543.77	539.96	544.16	4.4
Y1	GGT	1025.39	745.61	743.69	838.23	162.09		Y1	GGT	3179.41	3006.01	2706.34	2963.92	239.33
Y2	GGG	2347.4	2407.11	2396.23	2383.58	31.8		Y2	GGG	2494.64	2561.42	2706.12	2587.4	108.11
Y3	AGA	626.69	622.18	611.93	620.27	7.57		Y3	AGA	606.56	613.06	603.85	607.82	4.74
Panel B
Promoter	Target	GFP Fluorescence #1	GFP Fluorescence #2	GFP Fluorescence #3	On-target / AVG Off-target			AVG fold activation	STDEV
araE	OT	62.8	66.3	68.3
araE	E1	77.4	70.3	74.8	1.18	1.07	1.14	1.13	0.05
araE	E2	74.8	72.4	74.2	1.14	1.1	1.13	1.12	0.02
ansB	OT	62.5	71.2	66.6
ansB	B1	56.6	53.6	54.7	0.85	0.8	0.82	0.82	0.02
ansB	B2	60	61.8	61	0.9	0.93	0.91	0.91	0.01
poxB	OT	104	113	94.5
poxB	P1	1112	1270	694	10.71	12.23	6.68	9.87	2.87
poxB	P2	143	182	160	1.38	1.75	1.54	1.56	0.19
ppiD	OT	628	617	534
ppiD	D1	1270	865	865	2.14	1.46	1.46	1.69	0.39
ppiD	D2	615	563	682	1.04	0.95	1.15	1.05	0.1
uxuR	OT	628	545	507
uxuR	U1	1265	1335	1464	2.26	2.38	2.61	2.42	0.18
uxuR	U2	1618	1286	1659	2.89	2.3	2.96	2.72	0.37
yajG	OT	700	742	855
yajG	Y1	2668	3679	3193	3.48	4.8	4.17	4.15	0.66
yajG	Y2	4257	4275	3558	5.56	5.58	4.65	5.26	0.53

## Sheet: Supplementary Figure 1
Sample	Techincal replicates			AVG
L1	1.81653	1.62584	1.13381	1.52539
L2	1.19569	1.04815	0.957834	1.06723
L3	0.748037	0.607595	0.595091	0.650241
L4	1.94241	1.32671	1.12338	1.46417
L5	1.53104	1.34212	1.14434	1.33917
L6	1.1738	1.01479	0.920942	1.03651
L7	0.118902	0.0702114	0.0535804	0.080898
L8	1.25804	1.02185	0.966728	1.08221

## Sheet: Supplementary Figure 2
Sigma factor	Controlled TU reported on EcoCyc
rpoD	1117
rpoS	227
rpoH	99
rpoE	82
rpoN	55
other	29

## Sheet: Supplementary Figure 3A and 3B
Supplementary Figure 3A and 3B
TF binding sites, d(u.v) <= 1	GC content	GFP/OD600
4	30.7692	549.875
7	46.1538	602.705
12	50	682.051
11	46.1538	702.472
6	34.6154	704.816
14	46.1538	710.248
5	46.1538	716.039
6	26.9231	746.083
14	30.7692	794.369
7	46.1538	883.74
8	46.1538	1230.9
11	23.0769	1532.8
7	34.6154	1586.7
11	34.6154	1679.31
13	38.4615	5604.77
10	53.8462	7110.46
12	61.5385	7143.4
28	30.7692	11027.5
9	57.6923	11589.5
14	42.3077	11714.5
8	65.3846	12073.2
11	46.1538	12374
15	53.8462	12399.3
8	53.8462	13207.4
10	42.3077	13269.1
19	42.3077	13413.9
20	50	13434.3
8	50	14053.6
4	46.1538	15974
12	69.2308	16760.5

## Sheet: Supplementary Figure 4
scRNA	RFP/OD600 #1	RFP/OD600 #2	RFP/OD600 #3	AVG	STDEV
Off-target (OT)	359.35	362.59	370.55	364.16	5.76
J104	5261.74	2236.82	2542.74	3347.1	1665.17
J106	10213.4	9486.51	9618.86	9772.93	387.18
J108	13685.7	13453.4	13414	13517.7	146.84
J306	16658.7	16259.4	16219.5	16379.2	242.87

[truncated: 7 more sheets: Supplementary Figure 5, Supplementary Figure 6, Supplementary Figure 7, Supplementary Figure 8, Supplementary Figure 9, Supplementary Figure 10, Supplementary Figure 11]
